# Supplementary material for: Hexokinase regulates Mondo-mediated longevity via the PPP and organellar dynamics
Source: eLife. 2025 Aug 11;12:RP89225. doi: 10.7554/eLife.89225 (PMC12339002; doi:10.7554/eLife.89225)
Supplement: Figure 1—figure supplement 1—source data 2. [file elife-89225-fig1-figsupp1-data2.zip]

Archive with 3 entries (2 files):
- Figure 1-figure supplement 1D-source data 2 - Uncropped western blots with bands labeled displayed in Figure 1-figure supplement 1D/
- Figure 1-figure supplement 1D-source data 2 - Uncropped western blots with bands labeled displayed in Figure 1-figure supplement 1D/Figure 1-figure supplement 1D-source data 2.pdf
- __MACOSX/Figure 1-figure supplement 1D-source data 2 - Uncropped western blots with bands labeled displayed in Figure 1-figure supplement 1D/._Figure 1-figure supplement 1D-source data 2.pdf
